# Supplementary material for: Arc protein expression after unilateral intracranial self-stimulation of the medial forebrain bundle is upregulated in specific nuclei of memory-related areas
Source: BMC Neurosci. 2018 Aug 8;19:48. doi: 10.1186/s12868-018-0449-5 (PMC6083502; doi:10.1186/s12868-018-0449-5)
Supplement: Supplementary file 1 — Additional file 1. In the Additional file 1, titled DATA BASE_Arc, it is included all raw data of Arc intensity levels in all subregions from amygdala, thalamus, hippocampus and habenula regions in ipsilateral (i) and contralateral (c) hemispheres in the sham group (0) and ICSS group (1) according to the described methodology (each data is the average of Arc intensity levels from three histological sections from each rat). [file 12868_2018_449_MOESM1_ESM.xls]

## Sheet: Full1
		Amygdala				Thalamus						Hippocampus
Rat	Group	Ce_i	Ce_c	LA_i	LA_c	PV	CM	MD_i	MD_c	DL_i	DL_c	Hillus_i	Hillus_c	DGmed_mol_i	DGmed_mol_c	DGmed_granul_i	DGmed_granul_c	DGlat_mol_i	DGlat_mol_c	DGlat_granul_i	DGmed_granul_c	CA1med_oriens_i	CA1med_oriens_c	CA1med_pir_i	CA1med_pir_c	CA1med_radiat_i	CA1med_radiat_c	CA1med_lac_i	CA1med_lac_c	CA1sup_oriens_i	CA1sup_oriens_c	CA1sup_pir_i	CA1sup_pir_c	CA1sup_radiat_i	CA1sup_radiat_c	CA1sup_lac_i	CA1sup_lac_c	CA3inf_oriens_i	CA3inf_oriens_c	CA3inf_pir_i	CA3inf_pir_c	CA3inf_lucidum_i	CA3inf_lucidum_c	CA3inf_radiat_i	CA3inf_radiat_c	CA3lat_oriens_i	CA3lat_oriens_c	CA3lat_pir_i	CA3lat_pir_c
102	0	19.06	4.16	14.81	18.03	.	.	.	.	.	.	3.74	1.22	0.83	0.1	15.29	0.98	1.55	1.25	5.21	0.26	0.83	0.49	3	11.72	0.37	0.38	0	0.98	0.66	0.6	3.81	7.14	0.49	0.11	0.33	0.56	4.04	1.08	31.97	9.38	7.47	1.49	2.84	1.67	1.61	1.89	25.73	14.86
103	1	52.32	108.22	38.16	63.33	.	.	.	.	.	.	21.61	23.26	2.05	0.09	29.46	33.31	7.84	5.04	14.33	14.69	4.93	8.81	38.94	46.07	14.66	21.4	6.14	3.42	4.03	7.58	45.14	51.75	16.53	21.74	3.48	14.43	2.64	2.62	48.2	41.82	21.06	21.53	10.68	5.68	3.67	9.33	46.18	53.45
105	1	.	.	27.66	22.77	.	.	.	.	.	.	.	.	.	.	.	.	.	.	.	.	.	.	.	.	.	.	.	.	.	.	.	.	.	.	.	.	.	.	.	.	.	.	.	.	.	.	.	.
106	1	27.61	51.7	80.08	80.08	45.01	.	.	.	.	.	2.98	6.63	0.19	0.13	4.92	6.4	1.24	1.05	4.6	4.38	0	0.43	4.86	5.6	0.76	0.18	0.16	0.1	0.33	0.6	23.19	1.23	5.9	0.57	3.38	0.1	0.75	1.36	34.74	24.99	14.46	10.75	6.16	1.33	3.72	1.52	60.33	28.8
108	0	1.62	1.62	13.98	13.98	23.02	.	.	.	.	.	0.45	3	0.72	0.8	6.15	7.31	0.07	0.12	6.29	0.75	1.41	2.63	15.78	30.69	0.73	6.07	1.6	8.14	0.64	3.33	30.55	26.4	0.26	5.59	0.02	5.83	3.43	0	41.5	1.95	12.32	0.49	5.17	0	5.64	0.62	40.49	4.83
109	0	26.15	6.66	11.92	3.45	36.67	.	.	.	.	.	4.81	3.01	0.6	0.26	4.04	17.41	0.08	2.4	3.59	20.81	1.97	0.93	26.22	15.98	4.16	4.33	7.48	3.83	0	0	13.62	4.54	1.38	0	0	0	6.47	5.78	33.25	29.27	12.79	8.43	18.09	9.57	6.33	3.59	47.07	40.11
110	0	32.38	23.35	20.6	25.68	70.29	63.35	22.03	29.34	29.35	17.14	9.88	7.19	0.52	0	20.4	14.91	1.83	0.52	18.34	9.25	0.24	1.18	3.01	18.95	0.29	1.1	1.1	3.04	0.26	1.97	17.37	23.98	1.02	2.3	0.17	4.8	0.19	0.89	65.52	31.83	33.39	22.93	15.8	2.67	0	1.78	55.53	46.45
111	1	.	.	.	.	51.59	79.15	20.45	29.15	31	29.11	25.25	12.46	6.22	0.13	41.29	16.89	4.42	0.09	18.16	2.08	17.76	2.15	57.11	34.03	25.77	8.13	15.15	9.5	10.83	0.24	42.52	28.43	26.05	6.96	15.47	0.63	6.91	2.13	63.81	54.23	46.54	27.06	11.84	12.15	3.41	2.87	46.04	55.12
112	0	42.67	36.51	21.21	9.81	48.33	48.64	24.23	21.28	30.24	22.98	9.22	7.53	4.43	0.47	55.4	34.87	0.47	0	13.72	6.75	3.54	1	47.4	42.72	7.16	0.97	6.66	2.14	1.95	0.17	48.11	49.95	2.31	2.58	7.84	4.64	1.3	0.34	61.38	66.54	35.84	24.16	9.3	2.3	2.08	0.4	37.65	34.99
113	1	67.4	9.89	22.52	12.51	51	78.81	59.73	41.62	88.3	37.41	20.69	21.78	8.94	5.56	37.19	24.5	20.52	3.59	14.32	7.41	18.73	5.39	66.85	57.82	26.43	18.1	20.95	15.52	20.67	4.04	59.04	71.41	29.74	39.48	21.48	22.42	13.61	5.98	60.89	63.8	27.72	40.76	22.68	16.1	15.08	10.7	75.62	63.96
114	1	.	.	.	.	79.84	65.08	28.37	30.76	52.12	24.95	15.63	9.69	8.07	0.15	18.31	15.66	1.8	1.12	8.49	12.4	4.09	2.2	46	18.99	18.37	3.87	23.65	11.37	9.73	2.67	18.55	18.61	29.63	2.88	15.7	3.47	2.75	0.28	54.17	57.28	25.12	24.97	10.77	11.36	0.97	9.29	57.29	52.94
115	0	38.96	49.19	8.42	4.95	34.47	48.92	25.42	30.77	29.13	20.78	12.24	14.06	7.6	0.57	14.64	14.16	1.99	1	16.03	6.12	1.91	9.77	37.03	26.09	4.73	5.05	10.81	4.17	1.05	11.27	27.28	33.24	4.39	15.01	4.58	10.01	6.71	5.26	64.02	112.25	31.51	33.38	9.03	13.67	1.64	2.81	40.66	26.4
116	0	56.48	45.42	26.57	23.16	45.39	56.91	23.81	21	25.9	30.35	26.52	13.26	11.98	11.14	27.79	35.33	2.18	3.4	16.75	18.03	4.11	4.59	42.38	35.98	11.31	15.93	26.28	22.06	5.85	1.24	45.66	33.74	10.76	8.19	21.57	6.69	1.56	0.77	76.06	82.61	30.96	36.72	5.18	4.54	1.03	2.44	65.14	56.33
117	1	28.58	13	14.27	9.47	59.49	.	29.96	23.5	35.67	27.78	11.59	11.8	0.44	0.34	13.35	21.6	0.08	0.19	7.23	3.91	1.31	9	44.37	36.26	1.82	14.01	2.24	11.37	2.32	5.6	17.13	30.21	0.17	6.44	0.16	1.17	1.88	26.25	60.41	62.81	23.16	46.37	2.91	11.13	1.01	10.09	45.29	40.28
118	0	.	14.64	12.15	8.94	52.52	36.57	21.3	18.29	23.18	22.76	11.19	9.27	0.48	2.61	11.14	21.84	0.45	0.31	4.77	3.12	3.71	1.47	34.79	39.82	3.99	8.97	8.07	9.54	0.26	1.47	37.11	31.15	7.77	9.57	15.72	11.98	4.64	2.11	59.79	57.51	23.56	16.08	8.56	5.39	2.04	1.32	57.72	52.81
119	0	65.33	48.73	13.37	27.93	78.69	34.77	32.51	32.92	35.7	32.91	11.13	10.78	1.92	5.99	28.25	30.27	0.15	1.62	5.08	16.3	1.2	1.08	26.35	30.19	1.91	5.45	2.06	12.57	3.38	2.57	40.65	19.38	3.04	2.04	6.86	0.99	0.65	1.99	42.28	46.95	16.3	15.97	2.65	1.23	0.87	0.15	47.55	67.55
121	1	.	.	29.67	29.67	61.65	75.95	44.88	37.43	45.47	38.73	19.73	19.2	2.19	0.74	22.87	19.42	0.25	0.06	17.36	9.41	4.89	0.77	39.7	16.19	3.65	0.55	9.37	1.64	2.74	6.57	28.47	35.93	2.22	4.77	4.99	4.18	2.53	1.51	72.98	67.91	24.96	21.33	33.3	3.77	1.7	2.03	50.64	46.18
122	0	63.81	17.15	10.35	1.47	64.06	49.7	26	28.5	25.19	32.57	19.49	10.7	2.49	6.69	20.88	25.56	1.75	4.08	20.45	13.06	0.81	3.17	26.24	54.79	6.97	12.44	10.75	14.92	4.47	10.7	28.13	34.43	14.48	11.77	30.1	12.77	3.28	5.62	349.81	66.42	24.12	26.03	10.67	10.49	1.28	3.88	62.91	51.54
	Group	0	Sham
		1	ICSS
[truncated: 8 more columns]
